# Supplementary material for: Anti–PD-1 chimeric antigen receptor T cells efficiently target SIV-infected CD4+ T cells in germinal centers
Source: J Clin Invest. 2024 Apr 1;134(7):e169309. doi: 10.1172/JCI169309 (PMC10977982; doi:10.1172/JCI169309)
Supplement: Supporting data values [file jci-134-169309-s150.xlsx]

## Sheet: Fig 1D
K562 GFP target cells far left graph																										K562 PD-1 low GFP target cells center left graph
Elapsed time (h)	VH VL S vs K562 GFP ctrl			VH VL M vs K562 GFP ctrl			VH VL L vs K562 GFP ctrl			VL VH S vs K562 GFP ctrl			VL VH M vs K562 GFP ctrl			VL VH L vs K562 GFP ctrl			NT vs K562 GFP ctrl			No T cells vs K562 GFP ctrl				Elapsed time (h)	VH VL S vs PD-1 low			VH VL M vs PD-1 low			VH VL L vs PD-1 low			VL VH S vs PD-1 low			VL VH M vs PD-1 low			VL VH L vs PD-1 low			NT vs PD-1 low			No T cells vs PD-1 low
0	1985.4	1875	1864.8	1886	1985	1891.8	2005	1848	1958.8	1844.4	1941	1897.2	1991.2	1951.4	1825	1975.4	1905	1910.4	1868.4	1823.6	1667.2	1810.4	1752.4	1908.2		0	1220.2	508.6	1293	1176.4	1184.4	1135	945.6	1026.6	1181.2	1283.4	1249.2	1223.8	1183.6	1202.6	1186.4	1194.8	1214	1041.6	1278	1269.2	955.2	1103.8	1094.6
3	1702.2	1569.4	1586.2	1398.4	1733.6	1665.4	1723.8	1624.8	1718	1585.6	1675.4	1695.6	1674.6	1686.6	1618.8	1721.4	1639.6	1758	1672.8	1603.6	1494.8	1762.2	1691.6	1866.8		3	1388.8	632	1415.6	1373.8	1336	1252.6	1323	691.8	1228.6	1355.8	1338.8	1343.8	1319	1296.4	1276.4	1222.2	1252	1243.2	1225.6	1225.6	431	1087.6	1061.8
6	1454.4	1316.4	1396	1356.2	1455.8	1395.6	1401.4	1331.6	1446.2	1353	1390.2	1458.6	1349.2	1398	1433.2	1446.6	1371.4	1495.8	1385.2	1358.6	1274	1551.8	1543.2	1709.4		6	1277.8	1366.6	1345	1259.4	1274.2	1226.8	1242.2	661.6	1160.6	1302.8	1344	1304.8	1291.6	1284	1253.8	1230.2	1216.2	1201.8	1118.4	1157.4	397.4	1058.2	1040.2
9	1289.6	1176	1252.4	1205.6	1257.6	1262.2	1210.8	1165.4	1282.2	1196.6	1242.2	1297.4	1226	1224.4	1264	1255.6	1220	1307.2	1193.4	1168.8	1137	1361	1352.6	1498.6		9	1188.4	1251.8	1277.8	1212.4	1230.2	1182.6	1165.6	622.4	1105.2	1241.4	1248	1244	1206.4	1245.4	1208	1147.8	1176.4	1132.2	990.6	1096.2	524.6	1035	1007
12	1210.6	1119.4	1161	1103.6	1162.8	1183.4	1091.8	1070.6	1214.6	1093.2	1163.8	1202.2	1129.4	1167.6	1191.2	1162	1096.8	1246.6	1112	1085	1060.6	1262.8	1220.8	1368.4		12	1198.2	1254.8	1270.4	1194.6	1200.2	1159.6	909.2	941.6	1088.6	1224.8	1262.8	1244.8	1175.2	1224.2	1201.2	1141.6	1157.8	989.6	904.4	988	799.8	1071.4	1016.2
15	1178.2	1094.4	1142.4	1080.2	1131.2	1147.6	1105.2	1023.2	1171	1054.4	1106.6	1166.4	1115	1127.6	1184.4	1147.6	1054	1224.8	1054.8	1060.4	1044.2	1235	1180	1363.6		15	1219.8	1311.4	1290.2	1203.8	1250	1188.4	880	1017.8	1072.6	1302.8	1340.6	1325.8	1217.2	1241.8	1215.2	1196.4	1203.2	1020.2	897.4	982.8	815.4	1092.8	1031.8
18	1176.6	1121	1127	1051.6	1116.4	1137.8	1103.2	1054.8	1171	1078.6	1106	1150.8	1085	1118.2	1168.8	1160	1070	1244.2	1058.2	1068	1019.2	1279.2	1218.4	1393.6		18	1225.2	1283	1263.4	1275.6	1226.2	1178.4	851.4	965.8	1046.2	1276.8	1385.4	1340.6	1203	1261.2	1214.8	1222.4	1192	1019.2	918.8	998.6	762.8	1188.4	1128.4
21	1238.2	1122.6	1151.4	1067.2	1148	1180	1150.2	1064.6	1228.2	1110.2	1123.4	1208.4	1105.8	1161.8	1220.6	1228.6	1116.8	1274	1095.2	1111.2	1046.2	1358.2	1304.8	1500.4		21	1179.4	1250.6	1220.8	1135.8	1142.2	1103.4	821.4	914.4	1033.8	1246.4	1256.6	1248.6	1154.6	1197.8	1115.8	1164.6	1159.8	1085.2	906.4	952.6	298.8	1159	1150
24	1291.8	1158	1259.4	1116.8	1227.4	1264.2	1212.8	1118.8	1314.8	1207.8	1193	1295	1138	1215	1250	1339.2	1223	1374.6	1160.6	1216.2	1090	1520	1505.2	1681.4		24	1081	1110	1120.4	1072	1096.6	1020.2	777.2	864.6	972.4	1179.2	1156	1163.8	1048	1081.2	1039.8	1104.2	1064.4	861.6	848.2	942.8	742.4	1195.8	1106
27	1372.6	1253.6	1338.8	1190.2	1298	1321.6	1350.6	1244	1390.6	1255	1331.8	1401.6	1224	1327	1357.2	1464.2	1305.4	1509.4	1297.4	1339.2	1158	1739.6	1713.4	1922.6		27	1014.4	1002.8	1041	990	938.2	929	727.4	443.6	925.2	1087	1070.4	1038.6	978.4	962.4	905.6	1012.4	998	797.4	853.6	958.8	717.6	1170.8	1106.6
30	1441	1331.4	1456.4	1304.6	1362.2	1427.8	1452.2	1360.4	1519.2	1333.8	1390.6	1485.2	1304.6	1405.4	1428.2	1583.8	1446.6	1495.4	1418.2	1481.2	1343.2	1941.4	1929.2	2145		30	887.4	913	924	874	867	839	651.2	385.6	856	941.2	918.8	925.6	849.8	875	808.2	900.2	906.8	701.4	798.4	936	701.8	1159.6	1115.6
33	1521.6	1390.8	1571.8	1393	1472.2	1504	1572.8	1494.8	1638.8	1427.6	1465.8	1538.6	1399	1476.4	1522.8	1736.8	1538	1729.2	1525.8	1615.4	1309	2149.6	2142.2	2340.8		33	779.2	799.2	796.2	758.2	777.4	740	583.8	335	763.4	836	835.8	814.4	729.2	752.6	692.2	818.4	787.8	725	791	931.2	263	1149.6	1103
36	1599.4	1448.2	1660.2	1477	1525	1557	1676.2	1562.2	1756.2	1485.6	1531.8	1618.4	1457	1535.2	1609.2	1852.6	1645	1698	1633.2	1755.8	1532.8	2361	2346.8	2567.8		36	571.4	569.8	599.4	550	579.8	542.2	445.2	94.6	606	620	631.2	608.6	566.4	575.8	527.2	612	608.6	483.8	716	805.2	637.2	1034.4	1011.2
39	1667	1505.2	1754.8	1540.8	1644.2	1624.6	1821.8	1632	1918.6	1594.2	1617	1725.4	1546.4	1626.8	1686.4	1987.4	1788	1985.2	1733.6	1874.6	1486.8	2613.4	2572.4	2809		39	509.2	360.8	439.4	473.2	498.2	456.4	560.6	218.6	560.2	533	524.8	524	487.2	494.4	420.2	551.8	536.2	411.8	724.2	805.4	637.2	1044.4	989.4
42	1765.6	1562.8	1838.8	1624.8	1759.8	1711	1971.6	1701.6	2033.8	1632.8	1774.8	1795.2	1639.8	1697.2	1795.6	2090.4	1880	2137.8	1843	2018.8	1608.4	2821.4	2805.8	3031.8		42	442	314.6	371.2	364.8	411	380	473.4	112.4	455.2	453	428	422.6	391.6	394.6	342	475.4	443.2	338.2	680.6	759.8	610	1035.2	1013.6
45	1874.6	1604.6	1916.6	1675.6	1850.6	1778.8	2110.2	1740.4	2193.4	1743.6	1836.6	1836.4	1724.4	1799.2	1892.8	2224.8	1976.6	2052.6	1965	2134.8	1931.4	3028.4	3014	3229.8		45	384.4	355.4	367.2	329.6	359	304	265.4	54.2	401.8	368	357	383.2	362	337.8	274.2	413.8	374.6	284.2	651.2	746.2	591.6	993.8	996.2
48	1943.4	1653.6	1962.2	1750.8	1945.2	1849.6	2231.2	1833.6	2261.4	1805.4	1969.8	1925.2	1849.2	1875.4	1992.4	2377.4	2088	2154.4	2043.8	2299.4	2029.4	3221.6	3237.2	3487.4		48	310	291.6	310.4	263.4	313.4	260.4	227	47.8	338.2	326.6	315	318.8	287.4	289.2	241	330.8	319.8	250.6	660.8	736	554.8	998.2	1014
51	2012.8	1679.2	2018	1832	2051.8	1896.8	2356	1876.6	2383.6	1876	2045.2	1947.2	1964.2	1981.8	2071.4	2503.4	2143.2	2461.8	2181.4	2384.4	1948.6	3382.8	3373.8	3698		51	279.4	266	274.8	231.4	279.8	216.4	194.4	43.6	296.8	298.8	268.6	275.8	258	253.4	215	301.8	286	223.8	632	716.6	579.6	1020.6	1000.6
54	2037.2	1680.4	2032.2	1912.4	2141	1951.2	2475.2	1915.8	2496	1943.2	2084	2022	2074	2065.6	2144	2652	2184.8	2547.6	2311.2	2499.4	2030.8	3564	3569.4	3870		54	237.6	233.4	242.4	210	240.8	200.2	185.4	35	253.6	272.2	243.6	254	233	224.2	198.4	263.8	243	169.6	602.4	676	567.2	1006.2	989
57	2079	1692	2098.8	1958.4	2162.8	1995.2	2494	1977.6	2566.2	1980.8	2162.4	1994.8	2128.8	2128.8	2207	2749	2238.2	2670.2	2347	2551.6	2127.2	3703	3761.8	4026.2		57	203.8	185.6	203	185.2	219	166.6	227	50.8	206	229.2	205.8	219.8	188	189.6	163.2	227.4	218.4	162	582.4	608.4	571.2	963.6	996.6
60	2090.2	1717.6	2148.2	1958.4	2226.6	2029	2570	1976.8	2651.4	2003.8	2172.2	1943.4	2188	2192.6	2266.2	2804.6	2303	2726.8	2438.2	2615.4	2203.4	3842.4	3839.8	4189.6		60	183	161.8	170.8	165.4	197	159.8	138	147	173.2	209.2	190.2	190.2	186	162.2	139	203.6	181	142.6	548.6	622.4	568.4	909.8	953.6
63	2109.2	1721.4	2167.6	2025.8	2275.4	2073	2652.2	1993.8	2689	2018.8	2240.8	1953.4	2225.2	2199	2258.6	2916.2	2359.8	2807.6	2514.8	2614	2254	3942.6	3944.2	4281.4		63	149.8	143.4	163.8	149.2	186.8	128.8	125.6	67	164.4	186.6	170.8	173.2	155.4	150.2	123.6	174.8	164.4	123.4	575.4	629.6	547.2	932.4	951.6
66	2103	1711.8	2210	2027	2299.2	2077	2711.4	2045.2	2734.8	2026	2234.6	1956.8	2275	2219.4	2278.4	3001.8	2339.8	2915.2	2609.8	2630.2	2303.4	4024.6	3985.8	4385.2		66	125.2	133.4	136.4	125.6	163.6	118.4	102.6	113.6	132	162.8	148.6	150.6	138	125.8	104.2	160.8	147.8	121.6	540.4	583.8	509	910	938
69	2125.8	1707	2208.4	2039.8	2343.6	2093.4	2760.4	2049	2770.2	2036	2268.6	1915.2	2312	2250.8	2322.4	3060.8	2416.6	2983.8	2664	2647	2348.2	4151.4	4005.6	4429		69	134	119.2	130.8	145.4	173.4	120.4	156.4	27.2	140.4	168.2	151	151	136.4	139.4	104.6	153.2	151.8	106	544.8	601.8	524.8	941.2	995
72	2129.6	1678.6	2235	2027	2383	2102.4	2827.2	2071	2757.2	2048	2309.6	1931.8	2334.6	2269.8	2350.6	3114.6	2417.4	3047.8	2685.4	2721.8	2394.4	4214.6	4023.2	4477.2		72	114.2	123.2	126	123.8	153.8	114	100.8	20.4	124.4	149.6	130.2	145.4	127.2	129.2	95.2	134.8	128	100	546.4	580.2	505.4	895	963.6
75	2086.2	1662.8	2200.6	2024.2	2336.2	2039.4	2852	2077.4	2755.8	2008.8	2287	1933.2	2363.6	2250.8	2308.8	3162	2393.2	3110.2	2751.4	2734.8	2412.2	4211	4021	4479.4		75	103.2	103.8	106.2	102.4	132	85.6	115.6	27.2	107.4	124.6	111.4	124	114.2	95	85.2	113	118.2	91.4	463.8	531.6	463	842.2	898.4
78	2096	1677	2138.4	2010	2333.6	1984.2	2872.4	2031.4	2705.8	2015.8	2302.6	1962.8	2377.4	2288.6	2356.8	3145	2355.2	3118.4	2786.6	2707.6	2472.8	4112	3912.4	4462.6		78	92	87.8	90.8	86.2	121.6	79.8	104.4	32	87.8	112.4	91.4	105.8	96	92.4	80	98.2	114	81.2	452	518.4	462.4	833.2	905.2
81	2073.6	1621.4	2155.4	1955	2324.4	1941.8	2878.8	2052	2703.8	2020	2262	1965.4	2388.2	2281.2	2359.8	3194.4	2330.6	3125.4	2830.4	2734.4	2514.6	4035.4	3814	4345.8		81	85	85.2	88.2	86.4	107.4	80	69.2	44	97.8	112.4	94.8	99.6	96.4	79	69.4	105.6	99.6	80.4	455.2	540	461.2	809.6	888.4
84	2035.2	1571.8	2116	1939.2	2279.4	1906.4	2858.8	2024.2	2626.4	1974.4	2187.4	1980.2	2352.2	2237.8	2366	3154.2	2310.2	3097	2805.8	2737.6	2539.8	3900.4	3718.4	4252.4		84	71.8	72	79.8	75.2	101.6	73.8	69.2	43.6	78.4	90	89.8	96.2	91.2	76	70.8	83.2	90	72.6	444.6	525.8	466.6	804.4	872.4
87	2001.2	1520.8	2096.6	1957.4	2255	1837	2860.4	1972.8	2568.8	1930.8	2148.6	1988.4	2364	2215.6	2344.4	3179.4	2290	3033	2794.6	2756.6	2496	3766.8	3481.4	4052.8		87	74.8	62.8	75.8	75.8	93.6	68	65	41.4	78	85.4	84.8	89.4	89.4	79.8	59.6	79	82.8	70.6	438.2	514.6	460.6	770.4	845.4
90	1972	1518.8	2084.2	1891.4	2225.2	1843	2834	1910.2	2492.2	1889.6	2078.4	1963	2371.2	2177.8	2310.8	3133.6	2255.6	2995.6	2651.2	2728.2	2489.6	3610.8	3312.2	3844		90	68.2	63.8	60.4	70.6	93	64	61.4	36.6	70.2	90.4	82.8	78.6	69	68.6	61.2	69.8	80.4	78	414.2	485	275.2	782.6	821.4
93	1958.4	1499.4	2080.8	1872.2	2208.2	1834.2	2704.2	1878	2419	1900.4	2065	2026.4	2347	2140.4	2303.2	3080.2	2228.6	2949	2654.6	2688.2	2443.4	3404.4	3045	3602.2		93	57.6	64	70.2	65	85.8	56.8	61	36.6	69.6	89.6	82.2	71.6	74	67.4	52.6	69	76.6	71	422	487	280.4	766.8	835.2
96	1868.6	1425.8	2033.6	1832.4	2155.4	1751.8	2656.4	1776.8	2299.2	1864	2018.8	1954.2	2282.6	2046.2	2233.8	2990.6	2154.6	2906.2	2549.2	2603.4	2373.2	3227.6	2840.2	3329		96	52.2	56	53.8	53.8	72.4	46.2	63.4	26	61	67.6	68.2	64	64.6	55.2	54.2	57.6	73	66.6	398.2	455	261	769.8	798
99	1819.8	1343.4	1996.8	1779.6	2089.2	1740.2	2640.2	1674.8	2206.2	1858.8	1999.8	1950.6	2218	2024	2169.6	2923	2040.4	2810.4	2436.2	2548.2	2340.4	3033.2	2624.6	3134.4		99	60.6	53.6	62.6	57.4	83.8	52.8	53.2	33.8	62.6	70.8	73.6	63.4	66.4	53.4	48.2	62.4	71	63.8	404.8	475.2	284	760.8	810.2
102	1779.2	1290.4	1929.6	1701	1975.6	1653.4	2571.2	1639.2	2070.4	1795.8	1972.6	1896.4	2169.4	1971.2	2111.8	2783.4	1962.4	2656.4	2338	2456	2248.2	2788.4	2477	2844		102	60.4	52.6	58	52.4	81.2	46.2	50	35.8	55.4	66.2	55.2	69	57.8	52.6	49.4	62.8	62.2	66	393.6	461.2	340.8	770.2	759.4
105	1714.2	1240.4	1893	1602.2	1913.4	1638.8	2446.8	1582.4	1958.2	1767.6	1889.2	1855	2148	1888.8	2116.8	2690.8	1895.4	2573.4	2281	2334.4	2146.8	2559	2303.8	2668		105	47.8	47.2	50.2	51.4	77.4	48.8	58.8	26.6	55.8	78.4	61.2	61.2	54.4	57.2	45.2	59.2	70	62.6	384.8	454.6	327.4	755.4	723.2
108	1683.8	1181.4	1810.6	1588.6	1861	1625.2	2336.6	1534.8	1873	1747.2	1819.6	1830.2	2134.8	1801	2053	2588.8	1852	2475	2120.2	2246.6	2102.4	2414	2221.8	2482.6		108	57	48.4	52.4	54	76.2	45.8	48	35.2	57.6	78.8	55.6	60.2	54.6	51.4	44.6	54	62.8	57	393.6	430.6	321	752	712.6
111	1654.8	1150.8	1796.6	1542.4	1854.8	1541.2	2292.4	1444.4	1801	1744.6	1802.6	1798.4	2056.6	1771	1941.8	2486.6	1721.4	2356	2013.4	2127.8	2024.4	2271.8	2130	2380.8		111	46.6	42.8	51.8	55.2	73.2	43.4	46.8	36.4	60.8	73	58.2	65.2	56	51.6	48.4	50.8	64.8	56.2	398.2	420.6	334.2	743.6	710.6
114	1643.4	1108	1717	1480.4	1804.6	1523.4	2214	1390.2	1734.8	1673	1743.6	1738.8	1997.2	1710.2	1892.4	2446.8	1689.8	2184.6	1886.4	2016.6	1971.2	2106	2005.6	2248.8		114	50	33	42.4	51.8	71.2	51	60	23.6	59.6	64.6	51.4	57.8	48.8	47.6	39.6	46.2	61.4	50.2	389.2	412.4	330.4	750.2	688.4
117	1634.8	1087.2	1661	1444	1712	1510	2183	1299	1682.8	1678.8	1759.2	1658.6	1964.4	1693.4	1867.8	2382.2	1597.8	2102.2	1843.2	1922.8	1989.8	2055.2	1895.8	2147		117	43.2	36.2	48.6	50.6	69.2	45.6	62	23.8	61.6	65	54	54.2	50.4	47.6	40.6	49.6	61.2	53	389.8	425.4	320	719.2	669.4
120	1611.2	1052.6	1633	1391.4	1663	1482.4	2116.6	1252	1657.2	1645.2	1686.8	1588.4	2040.8	1648.6	1794.6	2288.6	1494.2	2007.6	1814.8	1815.2	1958.2	1847.8	1819.2	2013		120	44.8	43	49	47.6	72.4	41	43.2	34	56.4	67	52.4	50.8	50.4	46.2	38.8	39.2	52.4	50.2	362	392.2	324.2	737.4	652.2
[truncated: 51 more columns]

## Sheet: Fig 2D
E:T ratio 3:1														E:T ratio 1:1
Elapsed time (h)	anti-PD-1 CAR 3:1 + SIV-infected CD4 same day			anti-PD-1 CAR BD 3:1 + SIV-infected CD4 same day			NT CD8 T cells 3:1 +SIV-infected CD4 same day			SIV-infected CD4 same day				Elapsed time (h)	anti-PD-1 CAR 1:1 + SIV-infected CD4 same day			anti-PD-1 CAR BD 1:1 + SIV-infected CD4 same day			NT CD8 T cells 1:1 +SIV-infected CD4 same day			SIV-infected CD4 same day
0	26	36.4	38.6	53	45.8	37.6	32.4	37.2	20.4	10.8	3.6	9.2		0	18.8	11.2	13.6	14.4	16	8.8	5.2	8.8	5.4	10.8	3.6	9.2
3	40.6	54.8	33	74.2	64.8	68	55.2	73	48.4	8.6	6.6	7		3	16.6	25.8	13.6	21.2	20.4	17.8	5.4	7.2	8.4	8.6	6.6	7
6	18.8	20.4	17.6	31.4	26.4	30.2	35.8	17.8	22.4	7.2	5	4.2		6	11.2	14.6	10.4	10.4	10.6	14.6	6.6	5.6	2	7.2	5	4.2
9	8.8	6.2	11.6	14	20.4	34.4	14.6	21	19.6	6	4.6	4.4		9	4	9.6	7.6	9.8	5.4	8	4.4	5.4	3	6	4.6	4.4
12	7.8	4.6	8.6	20	17	11.4	14.8	12	13.6	5.4	3.6	6		12	6.4	8.2	2.6	10.6	7.4	5.6	3.2	3.6	2.2	5.4	3.6	6
15	5.4	3.6	5.8	17.8	23.4	17	10.8	8.6	18	6.4	7.2	8.4		15	7.2	7.8	4	13.8	6.8	7.2	6.8	5	5.4	6.4	7.2	8.4
18	6.6	3.2	3.4	22.4	19	12.2	17.2	15.4	21.2	19.4	14.8	11.2		18	6.4	7	7.8	18	14.4	13.8	14.4	15.2	12.8	19.4	14.8	11.2
21	4.6	3.2	4.4	35.4	38.8	27.4	29.6	28.4	41	35.4	32	28.8		21	14.8	8.2	5.8	41	31.2	29	33.6	33	34.2	35.4	32	28.8
24	5	3.4	4.4	51.4	62.6	48.8	52.4	47.6	62.6	59	53.8	44.2		24	14.2	11.6	10.2	60.4	48	48.2	52.4	57	58	59	53.8	44.2
27	5	3.6	6.4	86.6	81.8	75.2	78	66	84.4	86.4	80.8	68.2		27	18.8	19.2	13.2	94.2	67.8	76	64	80.2	77	86.4	80.8	68.2
30	6.8	4.4	6.6	107.6	107	95.6	101.2	86.6	113.2	110.8	109.8	96.8		30	23.6	18.6	16.6	127.2	99.2	98.2	91.6	102.6	101	110.8	109.8	96.8
33	6.4	4.6	6.8	128	126.8	123	119.6	111.6	140.6	133.8	133.2	121		33	24.8	23.6	16.4	154.4	136.4	125.8	124.6	133.8	135.2	133.8	133.2	121
36	7.6	4.8	7.4	147	159.8	157.6	142.2	138	158.2	170.6	162.4	154		36	24.6	29.6	14.8	187.6	163.6	164.4	158.2	163.2	158	170.6	162.4	154
39	7.4	5.8	7.6	172.2	192	181.8	169	166.4	181.6	204	199.2	191		39	25.8	31.6	16.4	236.4	193.8	187.4	201.8	219.2	204.4	204	199.2	191
42	7.2	6	7.2	203.6	218.4	211.8	205.6	197.4	219.2	254.6	255.4	238.8		42	24.2	30.8	16.2	287.2	248.4	233.8	258.6	263	254.2	254.6	255.4	238.8
45	7.8	6.2	5.8	236.2	253.4	258.2	246.8	239	260	323.4	315.8	299.4		45	28.6	30.4	16.8	346.6	311	286.6	323.2	322.2	319.4	323.4	315.8	299.4
48	8	7.2	7	285.8	296.4	310.4	288.4	280.8	313.6	407.2	391	362.2		48	31.6	32.6	16.4	413	358.4	349	395	409.6	408	407.2	391	362.2
51	9.6	8	6.2	340.4	354.6	363.6	339.6	318.4	360	504	493.8	436.4		51	32.2	29.8	19.6	493.8	437.6	432.6	496.6	510.2	517.8	504	493.8	436.4
54	9.2	9.8	8.6	408.4	395	423.6	390.6	360.6	414.8	618.8	581.6	509.8		54	30.6	28.6	22.2	571.4	521.8	498	607.8	623.4	642.8	618.8	581.6	509.8
57	11	10.2	9.2	485	462.8	483.6	450.2	406.8	476.4	749	719.2	609		57	33.8	30.8	25	663.6	596.6	594.2	753.8	736.4	768	749	719.2	609
60	11.6	12	8.2	550	529.6	549	502.8	463.4	532	888.4	858	698.2		60	32.4	32	25.8	781.2	677.8	675.6	859.4	871.2	927	888.4	858	698.2
63	12	13.4	8.6	617.2	600.6	620	558.6	513.4	596.6	1070.8	999.4	813		63	33.8	30.6	26.4	898.8	782.8	787.8	1011.8	1023.6	1059.2	1070.8	999.4	813
66	12.8	12.6	8.4	669.4	658.6	702.6	606.6	545	649.6	1178.4	1104.4	916.4		66	35.4	30	27.4	991	863.8	851.6	1119.4	1177.4	1190.2	1178.4	1104.4	916.4
69	12.8	17	10.6	731.6	712.2	753.8	661	590.8	690	1310.2	1206	1012.8		69	37.2	27.2	32	1077.6	962.8	920.6	1232.4	1288.6	1336	1310.2	1206	1012.8
72	15.4	16.4	11	790.6	748	813.2	700.4	630.4	732.6	1396	1321.4	1099.4		72	38.6	28.2	34	1153.8	1028.8	993.6	1339	1401	1441.4	1396	1321.4	1099.4
75	14.8	16.8	12.6	830.8	784.4	853.2	732.8	660.8	751.8	1469.2	1419.2	1194.6		75	40.4	28.8	35	1208.2	1074	1040.6	1404.8	1499	1521.8	1469.2	1419.2	1194.6
78	14.4	16.2	13.2	851.4	785	869	766.4	679.6	791.8	1581.8	1495.6	1276.2		78	40.4	26.4	36.4	1246.6	1125.6	1094.2	1469.4	1605.2	1593.2	1581.8	1495.6	1276.2
81	15.6	18.2	12.6	874	810	892	769	703.6	808.6	1656.6	1547.6	1314.4		81	43.8	26.4	38.4	1269.2	1159.2	1115.2	1513.2	1656.6	1621	1656.6	1547.6	1314.4
84	16.4	16.2	12.2	892.8	840.2	910.4	799.6	721.6	818.4	1665.8	1574.4	1331.8		84	43.4	23.2	38.8	1292	1184	1129	1562.6	1711.8	1650.2	1665.8	1574.4	1331.8
87	15.8	19	12.2	908	838.6	923.6	811.6	730.8	822	1673.8	1590	1352.8		87	45.6	23.4	39.6	1298.6	1209	1137	1571.2	1742.8	1649.8	1673.8	1590	1352.8
90	16.4	19.2	11.8	921.8	847.6	921	815.4	728.8	813.4	1685.4	1565.4	1349.2		90	46	20.2	36.8	1297.2	1200	1134.4	1575.2	1749.4	1616.2	1685.4	1565.4	1349.2
93	16.2	18.6	10.8	918.8	867.8	927.2	817.6	729.4	823.4	1655.4	1553.4	1332.6		93	45.2	19.4	34.6	1293.8	1188.8	1125.8	1562.8	1740.2	1600.8	1655.4	1553.4	1332.6
96	16.2	17	11.2	917.8	867.4	941	813.2	730.8	802.8	1617.8	1533.6	1315.6		96	45.6	19	35.6	1270.8	1200.2	1101	1553	1720	1576	1617.8	1533.6	1315.6

## Sheet: Fig 3C
Days after CAR-T infusion	RM 1 %EGFR+ in CD3+	RM 2 %EGFR+ in CD3+
-27	0.22
-20	0.29
-13		0.57
0	1.11	1.14
8	25.2	1.51
14	30.2
15		0.64
24	12.1	0.18
31	9.06
37		0.56
66	8.94
70		0.58
87	19.5
91		1.2
100	27.4
178		1.85

## Sheet: Fig 3D
Days after CAR-T infusion	RM1 PD-1+ % in CD4mem	RM2 PD-1+ % in CD4mem	RM1 PD-1+ % in CD8mem RM1	RM2 PD-1+ % in CD8mem
-27	21.6		18.3
-20	20.7		15.5
-13		30		36.2
0	24.6	23.7	14.5	24.8
8	1.17	30.7	0.23	35.6
14	1.2		0.57
15		16.6		9.94
24	1.86	32	0.65	28.9
31	0.58		0.5
37		40.7		37.1
66	0.53		0.23
70		27.1		32
87	0.58		0.15
91		26.3		34.9
100	0.097		0.13
178		24.8		23.6

## Sheet: Fig 3F
Days after CAR-T infusion	RM1 EGFR+ % in CD4 T cells	RM1 EGFR+ % in CD8 T cells	RM2 EGFR+ % in CD4 T cells	RM2 EGFR+ % in CD8 T cells
-27	0.22	0.092
-20	0.26	0.17
-13			0.58	0.25
0	1.19	0.52	0.92	0.64
8	13.7	47.6	1.04	1.79
14	1.59	46
15			0.48	0.55
24	3.51	18	0.12	0.15
31	4.16	10.1
37			0.51	0.31
66	2.83	10.6
70			0.66	0.25
87	3.16	27.5
91			1.31	0.59
100	5.91	40.8
178			1.32	1.05

## Sheet: Fig 4B
EGFR+ cells/uL blood
Days	RM4	RM6	RM3	RM5
-7		0.32
0	0.136	0.156	0.117	0.164
1	0.28
4	0.551	0.621	0.849	0.426
7	0.491	0.774	0.866	0.674
8	0.503	0.5	7.18	1.38
10	0.378	0.43	25.7	8.61
11
12			10.7	13.9
14	0.273	0.228	1.76	4.28
16
18	0.207	0.107	1.62	1.59
21	0.683	0.132	1.47
22				1.33
23	0.319	0.0853
24				2.63
25	0.269	0.15	1.82
28	0.179	0.116	3.99	5.67
30	0.109	0.0927	4.23	6.21
32	0.0791	0.133	2.12	5.29
35	0.207	0.112		1.2
36			4.83
37
38
39		0.0736
40
42	0.177	0.112	5.99	13.7
44
46
49	0.116			7.2
50		0.13	10.7
52
53
54
56	0.102	0.11	10.8
57				50.3
58
59
60
61
63			9.55	31.6
64	0.12
66
70	0.236	0.0776		31.6
71			20.7
77	0.0281	0.155	28.2	34.1
78				26.7
79			36.4
84	0.0644
85		0.055
105		0.0827
106	0.16
108		0.0948

## Sheet: Fig 4C
EGFR+ % in T cells in peri.LN
Day	RM3	RM4	RM6	RM5
-14	0.0796		0.198
-13		0.0823		0.145
7	0.32	0.225	0.178	0.405
14	0.618	0.0817	0.153	2.9
21	0.549	0.127
22			0.127	0.617
28	2.84	0.126	0.0695	1.27
49		0.0892	0.0675	20.1
50	25.6
78			0.0812	57.1
79	21.9
106		0.152
108

## Sheet: Fig 4E
%TFH in CD4mem peri.LN
Days	RM3	RM4	RM6	RM5
-14	2.08845		2.29768
-13		9.4806		6.562
7	1.46718	3.3652	2.60804	3.84866
14	0.006106	1.32165	2.23758	0
21	0.36058	3.2544	2.02377
22				0.45087
28	0.05605	2.69107	0.47291	0.065472
49		4.3296		0
50	0.0021904		1.55904
79	0
80				0
106		3.03955
108			2.85813

## Sheet: Fig 4G
Blood PD-1+ CD4mem cells/uL blood						Blood PD-1+ CD8mem cells/uL blood
Days	RM4	RM6	RM3	RM5		Days	RM4	RM6	RM3	RM5
-14		419.7	387.99			-14		321.35	318.88
-13	255.41			249.88		-13	72.05			274.08
-7		478.84	317.99	228.2		-7		390.51	285.92	389.03
0	266.45	331.89	245.36	136.59		0	141.94	156.64	200.25	158.41
1	189.13					1	83.67
4	279.05	379.06	385.7	145.11		4	151.89	150.17	254.87	153.02
7	252.2	346.36	160.8	162.23		7	116.67	118.78	74.3	123.27
8	139.65	322.05	74.66	105.83		8	58.93	98.29	37.77	71.7
10	176.08	243.69	72.86	26.37		10	66.67	80.97	94.66	22.4
12			52.67	42.63		12			43.16	139.93
14	195.68	343.08	64.51	37.52		14	104.67	159.02	50.29	46.27
18	221.02	392.16	70.17	17.63		18	111.45	241.79	47.87	16.66
21	260.56	395.25	82.74			21	170.37	244.97	68.35
22				40.41		22				32.03
23	280.08	350.31	78.89			23	200.75	180.4	53.7
24				35.4		24				27.1
25	308.39	384.06	90.84			25	229.97	232.09	56.15
28	384.31	414.37	76.31	29.08		28	300.05	231.17	78.53	20.46
30	265.19	389.14	102.61	30.38		30	148.49	254.77	138.55	29.26
32	384.02	383.3	73.21	24.17		32	305.77	364.79	154.64	39.7
35	352.99	399.08		22.46		35	242.74	293.99		40.43
36			57.7			36			89.58
39		391.05				39		254.62
42	295.46	417.23	55.66	33.72		42	268.22	317.34	120.12	38.57
49	407.48			10.04		49	366.74			10.3
50		382.67	34.28			50		258.3	39.84
56	281.22	439.54	53.92			56	172.46	481.59	66.45
57				12.83		57				8.4
63			36.61	22.55		63			25.13	10.22
64	394.26					64	280.59
70	352.83	436.18		5.6		70	239.98	292.8		6.59
71			21.31			71			18.96
77	318.06	399.56	20.93	9.87		77	445.57	230.02	17.69	10.53
78				9.22		78				4.62
79			19.1			79			10.84
84	391.54					84	263.02
85		259.63				85		161.83
105		351.74				105		321.36
106	485.01					106	255.22
108		283.81				108		186.74

## Sheet: Fig 4H
Peri.LN PD-1+% CD4mem						Peri.LN PD-1+% CD8mem
Days	RM4	RM6	RM3	RM5		Days	RM4	RM6	RM3	RM5
-14		43.2	39.2			-14		47.1	35.19
-13	70.6			63.2		-13	51.7			49.58
7	57.9	38.9	33.1	58.3		7	45.6	29.65	27.77	37.58
14	53.4	30.4	4.238	7.5		14	52.9	26.48	2.664	5.525
21	60.6	40.9	6.97			21	46.27	37.6	3.179
22				8.6		22				5.87
28	53	36.6	3.19	4.45		28	42.5	28.47	2.929	2.681
49	51			1.912		49	29.72			2.176
50		46.5	0.3336			50		48.3	0.793
78				2.374		78				0.588
79			0.843			79			1.248
106	49.8					106	49.5
108		33.1				108		40.03

[truncated: 23 more sheets: Fig 5A, Fig 5B, Fig sup 1C, Fig sup 1D, Fig sup 4C, Fig sup 6B, Fig sup 9A, Fig sup 9B, Fig sup 10A, Fig sup 11A, Fig sup 11B, Fig sup 11C, Fig sup 11D, Fig sup 12B, Fig sup 13, Fig sup14B, Fig sup 14C, Fig 15A, Fig sup 16, Fig sup 17 …]
